# Supplementary material for: Information seeking of French parents regarding infant and young child feeding: practices, needs and determinants
Source: Public Health Nutr. 2021 Jul 29;25(4):879–92. doi: 10.1017/S1368980021003086 (PMC9991613; doi:10.1017/S1368980021003086)
Supplement: Supplementary file 1 [file S1368980021003086sup.zip]

Archive with 3 entries (3 files):
- S1368980021003086sup001.pdf
- S1368980021003086sup002.pdf
- S1368980021003086sup003.pdf
